# Supplementary material for: Pharmacological Properties, Volatile Organic Compounds, and Genome Sequences of Bacterial Endophytes from the Mangrove Plant Rhizophora apiculata Blume
Source: Antibiotics (Basel). 2021 Dec 5;10(12):1491. doi: 10.3390/antibiotics10121491 (PMC8698355; doi:10.3390/antibiotics10121491)
Supplement: Supplementary file 1 [file antibiotics-10-01491-s001.zip]

Archive with 1 entries (1 files):
- antibiotics-1485786-supplementary.pdf
